# Supplementary material for: Understanding drivers of family planning in rural northern India: An integrated mixed-methods approach
Source: PLoS One. 2021 Jan 13;16(1):e0243854. doi: 10.1371/journal.pone.0243854 (PMC7806122; doi:10.1371/journal.pone.0243854)
Supplement: S1 Appendix — (XLSX) [file pone.0243854.s001.xlsx]

## Sheet: Block Selection for IDI
Block selection for in-depth immersion interviews
Block No	District [redacted for anonymization]	Block [redacted for anonymization]	HIGH PRIORITY BLOCK	RURAL POPULATION	SCHEDULED CASTES/ SCHEDULED TRIBES	LITERACY
1			Yes	HIGH*	HIGH**	LOW
2			Yes	LOW	LOW	HIGH***
3			Yes	HIGH	HIGH	LOW
4			No	HIGH	LOW	LOW
5			No	HIGH	HIGH	LOW
6			Yes	LOW	LOW	HIGH
7			Yes	LOW	LOW	LOW
8			No	HIGH	LOW	HIGH
9			No	HIGH	LOW	LOW
10			No	HIGH	HIGH	HIGH
* Blocks with rural population of more than 85% were considered as high ** Blocks with SC/ST population of more than 30% were considered as high *** Blocks with female literacy more than 45% were considered as high
